# Supplementary material for: Obesity Prevalence and Associated Factors in Captive Asian Elephants (Elephas maximus) in China: A Body Condition Assessment Study
Source: Animals (Basel). 2024 Dec 11;14(24):3571. doi: 10.3390/ani14243571 (PMC11672816; doi:10.3390/ani14243571)
Supplement: Supplementary file 1 [file animals-14-03571-s001.zip]

Archive with 3 entries (3 files):
- Analysis outputs of R.pdf
- animals-3325464-supplementary.pdf
- data_AW_submssion.csv
